# Supplementary material for: Casein and Whey Protein in the Breast Milk Ratio: Could It Promote Protein Metabolism Enhancement in Physically Active Adults?
Source: Nutrients. 2021 Jun 23;13(7):2153. doi: 10.3390/nu13072153 (PMC8308344; doi:10.3390/nu13072153)
Supplement: Supplementary file 1 [file nutrients-13-02153-s001.zip]

Archive with 1 entries (1 files):
- nutrients-1217779-supplementary.pdf
